# Supplementary material for: Key Processes for Cheirolophus (Asteraceae) Diversification on Oceanic Islands Inferred from AFLP Data
Source: PLoS One. 2014 Nov 20;9(11):e113207. doi: 10.1371/journal.pone.0113207 (PMC4239036; doi:10.1371/journal.pone.0113207)
Supplement: Table S4 — Pair-wise F ST distances based on AFLP data calculated among the Macaronesian Cheirolophus populations included in this study. (XLS) [file pone.0113207.s005.xls]

## Sheet: Full1
	C. anagaensis	C. arboreus 1	C. arboreus 2	C. arboreus 3	C. arboreus 4	C. arbutifolius	C. burchardii	C. canariensis	C. dariasii	C. duranii	C. falcisectus	C. ghomerythus 1	C. ghomerythus 2	C. jun. v. iso.	C. jun. v. jun.	C. massonianus 1	C. massonianus 2	C. metlesicsii 1	C. metlesicsii 2	C. puntallanensis	C. santos_abreui	C. satarataensis	C. cf. sp. nova	C. cf. webbianus	C. sventenii	C. tagananensis	C. teydis 1	C. teydis 2	C. webbianus
C. anagaensis	0	0.3514	0.3501	0.3845	0.3442	0.4516	0.4668	0.3517	0.061	0.4653	0.4095	0.3584	0.3565	0.4604	0.4275	0.4407	0.1399	0.2315	0	0.4393	0.3973	0.4365	0.2044	0	0.4174	0.154	0.2524	0.3321	0.1356
C. arboreus 1	0.3514	0	0.0886	0.1418	0.1049	0.5067	0.4583	0.4408	0.0609	0.3183	0.4063	0.4077	0.3839	0.2225	0.1899	0.4688	0.1288	0.3451	0	0.298	0.1424	0.4474	0.4062	0	0.1899	0.3667	0.3119	0.4042	0.3369
C. arboreus 2	0.3501	0.0886	0	0.0271	0.0075	0.4444	0.4028	0.3971	0	0.2662	0.3593	0.3452	0.3366	0.1791	0.1887	0.3967	0.0938	0.2969	0	0.2372	0.0673	0.3443	0.3742	0	0.1525	0.3194	0.156	0.3583	0.2961
C. arboreus 3	0.3845	0.1418	0.0271	0	0.091	0.5146	0.4482	0.4316	0.0235	0.3246	0.4477	0.4283	0.3956	0.2656	0.219	0.4557	0.1682	0.3643	0	0.3694	0.1516	0.4574	0.4542	0	0.222	0.3867	0.2789	0.4575	0.3886
C. arboreus 4	0.3442	0.1049	0.0075	0.091	0	0.4602	0.4289	0.3971	0.0606	0.2986	0.3592	0.3327	0.324	0.1803	0.2289	0.4136	0.1275	0.3011	0	0.2516	0.1415	0.4225	0.4089	0	0.1831	0.3564	0.228	0.3527	0.323
C. arbutifolius	0.4516	0.5067	0.4444	0.5146	0.4602	0	0.387	0.3017	0.1353	0.5559	0.3699	0.4634	0.4791	0.5265	0.5446	0.4987	0.1986	0.343	0	0.5774	0.5488	0.5519	0.4508	0.0586	0.4937	0.4431	0.3511	0.3525	0.4386
C. burchardii	0.4668	0.4583	0.4028	0.4482	0.4289	0.387	0	0.1709	0.1261	0.5301	0.4375	0.4473	0.4447	0.4903	0.4992	0.4512	0.2176	0.3464	0	0.5311	0.464	0.5011	0.419	0.0147	0.4547	0.4475	0.3067	0.4157	0.4007
C. canariensis	0.3517	0.4408	0.3971	0.4316	0.3971	0.3017	0.1709	0	0.0101	0.5049	0.404	0.3527	0.3794	0.4648	0.4538	0.4231	0.1524	0.2665	0	0.5216	0.4706	0.4372	0.3952	0.0504	0.4688	0.4304	0.2815	0.3512	0.3233
C. dariasii	0.061	0.0609	0	0.0235	0.0606	0.1353	0.1261	0.0101	0	0.0613	0.1663	0.0513	0.0024	0.0855	0.1076	0.0922	0	0.0017	0	0.2142	0.1069	0	0	0	0.1237	0	0.0633	0.0883	0
C. duranii	0.4653	0.3183	0.2662	0.3246	0.2986	0.5559	0.5301	0.5049	0.0613	0	0.4512	0.4713	0.4318	0.3632	0.4243	0.505	0.2051	0.4277	0.0336	0.3619	0.3213	0.4668	0.511	0	0.3102	0.4802	0.3387	0.4247	0.4382
C. falcisectus	0.4095	0.4063	0.3593	0.4477	0.3592	0.3699	0.4375	0.404	0.1663	0.4512	0	0.416	0.412	0.4165	0.4829	0.461	0.1663	0.3734	0	0.4268	0.4263	0.4867	0.4052	0	0.4075	0.3986	0.3169	0.3509	0.3535
C. ghomerythus 1	0.3584	0.4077	0.3452	0.4283	0.3327	0.4634	0.4473	0.3527	0.0513	0.4713	0.416	0	0.0554	0.4144	0.4425	0.4822	0.201	0.3003	0	0.4596	0.4134	0.4327	0.3551	0	0.4439	0.3673	0.257	0.4082	0.2896
C. ghomerythus 2	0.3565	0.3839	0.3366	0.3956	0.324	0.4791	0.4447	0.3794	0.0024	0.4318	0.412	0.0554	0	0.4049	0.4531	0.4325	0.0909	0.3045	0	0.4209	0.3597	0.4585	0.3598	0	0.4209	0.3666	0.2953	0.4021	0.3333
C. junonianus v. iso.	0.4604	0.2225	0.1791	0.2656	0.1803	0.5265	0.4903	0.4648	0.0855	0.3632	0.4165	0.4144	0.4049	0	0.2103	0.4705	0.1453	0.3604	0.0072	0.2321	0.183	0.4938	0.4883	0	0.2612	0.4338	0.3421	0.444	0.4004
C. junonianus v. jun.	0.4275	0.1899	0.1887	0.219	0.2289	0.5446	0.4992	0.4538	0.1076	0.4243	0.4829	0.4425	0.4531	0.2103	0	0.5057	0.2473	0.3808	0	0.3406	0.1904	0.4902	0.506	0	0.2506	0.4302	0.2963	0.4522	0.4098
C. massonianus 1	0.4407	0.4688	0.3967	0.4557	0.4136	0.4987	0.4512	0.4231	0.0922	0.505	0.461	0.4822	0.4325	0.4705	0.5057	0	0	0.4245	0.0327	0.48	0.4375	0.518	0.4929	0.0293	0.4416	0.4739	0.3947	0.4468	0.4206
C. massonianus 2	0.1399	0.1288	0.0938	0.1682	0.1275	0.1986	0.2176	0.1524	0	0.2051	0.1663	0.201	0.0909	0.1453	0.2473	0	0	0.2001	0	0.2065	0.1726	0.2599	0.2255	0	0.1371	0.2245	0.1902	0.1201	0.15
C. metlesicsii 1	0.2315	0.3451	0.2969	0.3643	0.3011	0.343	0.3464	0.2665	0.0017	0.4277	0.3734	0.3003	0.3045	0.3604	0.3808	0.4245	0.2001	0	0	0.4423	0.3609	0.3736	0.2634	0	0.3783	0.2522	0.1763	0.31	0.2084
C. metlesicsii 2	0	0	0	0	0	0	0	0	0	0.0336	0	0	0	0.0072	0	0.0327	0	0	0	0.0763	0	0	0	0	0	0	0	0	0
C. puntallanensis	0.4393	0.298	0.2372	0.3694	0.2516	0.5774	0.5311	0.5216	0.2142	0.3619	0.4268	0.4596	0.4209	0.2321	0.3406	0.48	0.2065	0.4423	0.0763	0	0.188	0.5144	0.4839	0	0.2321	0.4393	0.3409	0.4541	0.441
C. santos_abreui	0.3973	0.1424	0.0673	0.1516	0.1415	0.5488	0.464	0.4706	0.1069	0.3213	0.4263	0.4134	0.3597	0.183	0.1904	0.4375	0.1726	0.3609	0	0.188	0	0.4454	0.4275	0	0.0958	0.3423	0.2047	0.4166	0.3643
C. satarataensis	0.4365	0.4474	0.3443	0.4574	0.4225	0.5519	0.5011	0.4372	0	0.4668	0.4867	0.4327	0.4585	0.4938	0.4902	0.518	0.2599	0.3736	0	0.5144	0.4454	0	0.4737	0	0.4574	0.4278	0.3797	0.4902	0.389
C. cf. sp. nova	0.2044	0.4062	0.3742	0.4542	0.4089	0.4508	0.419	0.3952	0	0.511	0.4052	0.3551	0.3598	0.4883	0.506	0.4929	0.2255	0.2634	0	0.4839	0.4275	0.4737	0	0	0.4314	0.0321	0.2429	0.3778	0.0818
C. cf. webbianus	0	0	0	0	0	0.0586	0.0147	0.0504	0	0	0	0	0	0	0	0.0293	0	0	0	0	0	0	0	0	0	0	0	0	0
C. sventenii	0.4174	0.1899	0.1525	0.222	0.1831	0.4937	0.4547	0.4688	0.1237	0.3102	0.4075	0.4439	0.4209	0.2612	0.2506	0.4416	0.1371	0.3783	0	0.2321	0.0958	0.4574	0.4314	0	0	0.3635	0.2715	0.4131	0.3891
C. tagananensis	0.154	0.3667	0.3194	0.3867	0.3564	0.4431	0.4475	0.4304	0	0.4802	0.3986	0.3673	0.3666	0.4338	0.4302	0.4739	0.2245	0.2522	0	0.4393	0.3423	0.4278	0.0321	0	0.3635	0	0.2583	0.3074	0.1501
C. teydis 1	0.2524	0.3119	0.156	0.2789	0.228	0.3511	0.3067	0.2815	0.0633	0.3387	0.3169	0.257	0.2953	0.3421	0.2963	0.3947	0.1902	0.1763	0	0.3409	0.2047	0.3797	0.2429	0	0.2715	0.2583	0	0.0184	0.1265
C. teydis 2	0.3321	0.4042	0.3583	0.4575	0.3527	0.3525	0.4157	0.3512	0.0883	0.4247	0.3509	0.4082	0.4021	0.444	0.4522	0.4468	0.1201	0.31	0	0.4541	0.4166	0.4902	0.3778	0	0.4131	0.3074	0.0184	0	0.2846
C. webbianus	0.1356	0.3369	0.2961	0.3886	0.323	0.4386	0.4007	0.3233	0	0.4382	0.3535	0.2896	0.3333	0.4004	0.4098	0.4206	0.15	0.2084	0	0.441	0.3643	0.389	0.0818	0	0.3891	0.1501	0.1265	0.2846	0
